# Supplementary material for: Improving dictionary-based named entity recognition with deep learning
Source: Bioinformatics. 2024 Sep 4;40(Suppl 2):ii45–52. doi: 10.1093/bioinformatics/btae402 (PMC11373323; doi:10.1093/bioinformatics/btae402)
Supplement: btae402_Supplementary_Data [file btae402_supplementary_data.zip]

Archive with 5 entries (5 files):
- natbib.bst
- oup-authoring-template.cls
- oup-authoring-template.pdf
- oxford_en.bst
- reference.bib
