# Supplementary material for: Improving dictionary-based named entity recognition with deep learning
Source: Bioinformatics. 2024 Sep 4;40(Suppl 2):ii45–52. doi: 10.1093/bioinformatics/btae402 (PMC11373323; doi:10.1093/bioinformatics/btae402)
Supplement: btae402_Supplementary_Data [file btae402_supplementary_data.zip › reference.bib]

@article{wei2019pubtator,
  title={PubTator central: automated concept annotation for biomedical full text articles},
  author={Wei, Chih and Allot, Alexis and Leaman, Robert and Lu, Zhiyong},
  journal={Nucleic Acids Res.},
  volume={47},
  number={W1},
  pages={587--593},
  year={2019},
  publisher={Oxford University Press}
}

@article{kanehisa2000kegg,
  title={KEGG: kyoto encyclopedia of genes and genomes},
  author={Kanehisa, Minoru and Goto, Susumu},
  journal={Nucleic Acids Res.},
  volume={28},
  number={1},
  pages={27--30},
  year={2000},
  publisher={Oxford University Press}
}
}

@article{devlin2018bert,
  title={Bert: Pre-training of deep bidirectional transformers for language understanding},
  author={Devlin, Jacob and Chang, Ming-Wei and Lee, Kenton and Toutanova, Kristina},
  journal={arXiv},
  year={2018}
}


@incollection{bridle1990softmax,
  title={Probabilistic interpretation of feedforward classification network outputs, with relationships to statistical pattern recognition},
  author={Bridle, John S},
  booktitle={Neurocomputing},
  pages={227--236},
  year={1990},
  publisher={Springer}
}

@inproceedings{Vaswani2017,
author = {Vaswani, Ashish and Shazeer, Noam and Parmar, Niki and Uszkoreit, Jakob and Jones, Llion and Gomez, Aidan N. and Kaiser, \L{}ukasz and Polosukhin, Illia},
title = {Attention is All You Need},
year = {2017},
publisher = {Curran Associates Inc.},
address = {Red Hook, NY, USA},
abstract = {The dominant sequence transduction models are based on complex recurrent or convolutional neural networks that include an encoder and a decoder. The best performing models also connect the encoder and decoder through an attention mechanism. We propose a new simple network architecture, the Transformer, based solely on attention mechanisms, dispensing with recurrence and convolutions entirely. Experiments on two machine translation tasks show these models to be superior in quality while being more parallelizable and requiring significantly less time to train. Our model achieves 28.4 BLEU on the WMT 2014 English-to-German translation task, improving over the existing best results, including ensembles, by over 2 BLEU. On the WMT 2014 English-to-French translation task, our model establishes a new single-model state-of-the-art BLEU score of 41.0 after training for 3.5 days on eight GPUs, a small fraction of the training costs of the best models from the literature.},
booktitle = {NIPS'17},
pages = {6000–6010},
numpages = {11},
location = {Long Beach, California, USA},
series = {NIPS'17}
}

@article{pafilis2013species,
  title={The SPECIES and ORGANISMS resources for fast and accurate identification of taxonomic names in text},
  author={Pafilis, Evangelos and Frankild, Sune P and Fanini, Lucia and Faulwetter, Sarah and Pavloudi, Christina and Vasileiadou, Aikaterini and Arvanitidis, Christos and Jensen, Lars Juhl},
  journal={PloS one},
  volume={8},
  number={6},
  pages={e65390},
  year={2013},
  publisher={Public Library of Science}
}

@article{biobert2019,
    author = {Lee, Jinhyuk and Yoon, Wonjin and Kim, Sungdong and Kim, Donghyeon and Kim, Sunkyu and So, Chan Ho and Kang, Jaewoo},
    title = "{{BioBERT}: a pre-trained biomedical language representation model for biomedical text mining}",
    journal = {Bioinformatics},
    volume = {36},
    number = {4},
    pages = {1234-1240},
    year = {2019},
}

@article{nadeau2007survey,
  title={A survey of named entity recognition and classification},
  author={Nadeau, David and Sekine, Satoshi},
  journal={Ling. Invest.},
  volume={30},
  number={1},
  pages={3--26},
  year={2007},
  publisher={John Benjamins}
}

@article{perera2020named,
  title={Named entity recognition and relation detection for biomedical information extraction},
  author={Perera, Nadeesha and Dehmer, Matthias and Emmert-Streib, Frank},
  journal={Front. cell dev. biol.},
  pages={673},
  year={2020},
  publisher={Frontiers}
}

@incollection{cook2019guide,
  title={A guide to dictionary-based text mining},
  author={Cook, Helen V and Jensen, Lars Juhl},
  booktitle={Bioinformatics and Drug Discovery},
  pages={73--89},
  year={2019},
  publisher={Springer}
}

@article{leser2005makes,
  title={What makes a gene name? Named entity recognition in the biomedical literature},
  author={Leser, Ulf and Hakenberg, J{\"o}rg},
  journal={Brief. Bioinform.},
  volume={6},
  number={4},
  pages={357--369},
  year={2005},
  publisher={Henry Stewart Publications}
}

@inproceedings{rau1991extracting,
  title={Extracting company names from text},
  author={Rau, Lisa F},
  booktitle={Proceedings the Seventh IEEE Conference on Artificial Intelligence Application},
  pages={29--30},
  year={1991},
  organization={IEEE Computer Society}
}

@article{wang2018comparative,
  title={A comparative study for biomedical named entity recognition},
  author={Wang, Xu and Yang, Chen and Guan, Renchu},
  journal={IJMLC},
  volume={9},
  number={3},
  pages={373--382},
  year={2018},
  publisher={Springer}
}

@article{jensen2016one,
  title={One tagger, many uses: Illustrating the power of ontologies in dictionary-based named entity recognition},
  author={Jensen, Lars Juhl},
  journal={bioRxiv},
  pages={067132},
  year={2016},
  publisher={Cold Spring Harbor Laboratory}
}

@article{pletscher2019design,
  title={Design, implementation, and operation of a rapid, robust named entity recognition web service},
  author={Pletscher-Frankild, Sune and Jensen, Lars Juhl},
  journal={J. Cheminform.},
  volume={11},
  number={1},
  pages={1--6},
  year={2019},
  publisher={Springer}
}

@article{pafilis2016extract,
  title={EXTRACT: interactive extraction of environment metadata and term suggestion for metagenomic sample annotation},
  author={Pafilis, Evangelos and Buttigieg, Pier Luigi and Ferrell, Barbra and Pereira, Emiliano and Schnetzer, Julia and Arvanitidis, Christos and Jensen, Lars Juhl},
  journal={Database},
  volume={2016},
  year={2016},
  publisher={Oxford Academic}
}

@article{westergaard2018comprehensive,
  title={A comprehensive and quantitative comparison of text-mining in 15 million full-text articles versus their corresponding abstracts},
  author={Westergaard, David and St{\ae}rfeldt, Hans-Henrik and T{\o}nsberg, Christian and Jensen, Lars Juhl and Brunak, S{\o}ren},
  journal={PLoS comput. biol.},
  volume={14},
  number={2},
  pages={e1005962},
  year={2018},
  publisher={Public Library of Science San Francisco, CA USA}
}

@article{szklarczyk2021string,
  title={The STRING database in 2021: customizable protein--protein networks, and functional characterization of user-uploaded gene/measurement sets},
  author={Szklarczyk, Damian and Gable, Annika L and Nastou, Katerina C and Lyon, David and Kirsch, Rebecca and Pyysalo, Sampo and Doncheva, Nadezhda T and Legeay, Marc and Fang, Tao and Bork, Peer and others},
  journal={Nucleic acids research},
  shortjournal={Nucleic Acids Res.},
  volume={49},
  number={D1},
  pages={D605--D612},
  year={2021},
  publisher={Oxford University Press}
}

@article{van2013large,
  title={Large-scale event extraction from literature with multi-level gene normalization},
  author={Van Landeghem, Sofie and Bj{\"o}rne, Jari and Wei, Chih-Hsuan and Hakala, Kai and Pyysalo, Sampo and Ananiadou, Sophia and Kao, Hung-Yu and Lu, Zhiyong and Salakoski, Tapio and Van de Peer, Yves and others},
  journal={PloS one},
  volume={8},
  number={4},
  pages={e55814},
  year={2013},
  publisher={Public Library of Science San Francisco, USA}
}

@article{szklarczyk2019string,
  title={STRING v11: protein--protein association networks with increased coverage, supporting functional discovery in genome-wide experimental datasets},
  author={Szklarczyk, Damian and Gable, Annika L and Lyon, David and Junge, Alexander and Wyder, Stefan and Huerta-Cepas, Jaime and Simonovic, Milan and Doncheva, Nadezhda T and Morris, John H and Bork, Peer and others},
  journal={Nucleic acids research},
  shortjournal={Nucleic Acids Res.},
  volume={47},
  number={D1},
  pages={D607--D613},
  year={2019},
  publisher={Oxford University Press}
}

@article{szklarczyk2023string,
  title={The STRING database in 2023: protein--protein association networks and functional enrichment analyses for any sequenced genome of interest},
  author={Szklarczyk, Damian and Kirsch, Rebecca and Koutrouli, Mikaela and Nastou, Katerina and Mehryary, Farrokh and Hachilif, Radja and Gable, Annika L and Fang, Tao and Doncheva, Nadezhda T and Pyysalo, Sampo and others},
  journal={Nucleic Acids Research},
  shortjournal={Nucleic Acids Res.},
  volume={51},
  number={D1},
  pages={D638--D646},
  year={2023},
  publisher={Oxford University Press}
}

@article{szklarczyk2016stitch,
  title={STITCH 5: augmenting protein--chemical interaction networks with tissue and affinity data},
  author={Szklarczyk, Damian and Santos, Alberto and Von Mering, Christian and Jensen, Lars Juhl and Bork, Peer and Kuhn, Michael},
  journal={Nucleic acids research},
  shortjournal={Nucleic Acids Res.},
  volume={44},
  number={D1},
  pages={D380--D384},
  year={2016},
  publisher={Oxford University Press}
}

@article{binder2014compartments,
  title={COMPARTMENTS: unification and visualization of protein subcellular localization evidence},
  author={Binder, Janos X and Pletscher-Frankild, Sune and Tsafou, Kalliopi and Stolte, Christian and O’Donoghue, Se{\'a}n I and Schneider, Reinhard and Jensen, Lars Juhl},
  journal={Database},
  volume={2014},
  year={2014},
  publisher={Oxford Academic}
}

@article{palasca2018tissues,
  title={TISSUES 2.0: an integrative web resource on mammalian tissue expression},
  author={Palasca, Oana and Santos, Alberto and Stolte, Christian and Gorodkin, Jan and Jensen, Lars Juhl},
  journal={Database},
  volume={2018},
  pages={bay003},
  year={2018},
  publisher={Oxford University Press}
}

@article{grissa2022diseases,
  title={Diseases 2.0: a weekly updated database of disease--gene associations from text mining and data integration},
  author={Grissa, Dhouha and Junge, Alexander and Oprea, Tudor I and Jensen, Lars Julh},
  journal={Database},
  volume={2022},
  pages={baac019},
  year={2022},
  publisher={Oxford University Press UK}
}

@article{hubbard2002ensembl,
  title={The Ensembl genome database project},
  author={Hubbard, Tim and Barker, Daniel and Birney, Ewan and Cameron, Graham and Chen, Yuan and Clark, L and Cox, Tony and Cuff, J and Curwen, Val and Down, Thomas and others},
  journal={Nucleic Acids Res.},
  shortjournal={Nucleic Acids Res.},
  volume={30},
  number={1},
  pages={38--41},
  year={2002},
  publisher={Oxford University Press}
}

@article{maglott2000ncbi,
  title={NCBI’s LocusLink and RefSeq},
  author={Maglott, Donna and Katz, Kenneth and Sicotte, Hugues and Pruitt, Kim},
  journal={Nucleic acids research},
  shortjournal={Nucleic Acids Res.},
  volume={28},
  number={1},
  pages={126--128},
  year={2000},
  publisher={Oxford University Press}
}

@article{wang2009pubchem,
  title={PubChem: a public information system for analyzing bioactivities of small molecules},
  author={Wang, Yanli and Xiao, Jewen and Suzek, Tugba O and Zhang, Jian and Wang, Jiyao and Bryant, Stephen H},
  journal={Nucleic acids research},
  shortjournal={Nucleic Acids Res.},
  volume={37},
  number={suppl\_2},
  pages={W623--W633},
  year={2009},
  publisher={Oxford University Press}
}

@article{ashburner2000gene,
  title={Gene ontology: tool for the unification of biology},
  author={Ashburner, Michael and Ball, Catherine A and Blake, Judith A and Botstein, David and Butler, Heather and Cherry, J Michael and Davis, Allan P and Dolinski, Kara and Dwight, Selina S and Eppig, Janan T and others},
  journal={Nat. Genet.},
  volume={25},
  number={1},
  pages={25--29},
  year={2000},
  publisher={Nature Publishing Group}
}

@article{schriml2012disease,
  title={Disease Ontology: a backbone for disease semantic integration},
  author={Schriml, Lynn Marie and Arze, Cesar and Nadendla, Suvarna and Chang, Yu-Wei Wayne and Mazaitis, Mark and Felix, Victor and Feng, Gang and Kibbe, Warren Alden},
  journal={Nucleic Acids Res.},
  volume={40},
  number={D1},
  pages={D940--D946},
  year={2012},
  publisher={Oxford University Press}
}

@article{jeske2019brenda,
  title={BRENDA in 2019: a European ELIXIR core data resource},
  author={Jeske, Lisa and Placzek, Sandra and Schomburg, Ida and Chang, Antje and Schomburg, Dietmar},
  journal={Nucleic acids research},
  shortjournal={Nucleic Acids Res.},
  volume={47},
  number={D1},
  pages={D542--D549},
  year={2019},
  publisher={Oxford University Press}
}

@article{huang2011genetukit,
  title={GeneTUKit: a software for document-level gene normalization},
  author={Huang, Minlie and Liu, Jingchen and Zhu, Xiaoyan},
  journal={Bioinformatics},
  volume={27},
  number={7},
  pages={1032--1033},
  year={2011},
  publisher={Oxford University Press}
}

@article{wei2012sr4gn,
  title={SR4GN: a species recognition software tool for gene normalization},
  author={Wei, Chih and Kao, Hung and Lu, Zhiyong},
  journal={PloS one},
  volume={7},
  number={6},
  pages={e38460},
  year={2012},
  publisher={Public Library of Science San Francisco, USA}
}

@article{leaman2013dnorm,
  title={DNorm: disease name normalization with pairwise learning to rank},
  author={Leaman, Robert and Islamaj Do{\u{g}}an, Rezarta and Lu, Zhiyong},
  journal={Bioinformatics},
  volume={29},
  number={22},
  pages={2909--2917},
  year={2013},
  publisher={Oxford University Press}
}


@article{bjorne2010complex,
  title={Complex event extraction at PubMed scale},
  author={Bj{\"o}rne, Jari and Ginter, Filip and Pyysalo, Sampo and Tsujii, Jun'ichi and Salakoski, Tapio},
  journal={Bioinformatics},
  volume={26},
  number={12},
  pages={i382--i390},
  year={2010},
  publisher={Oxford University Press}
}

@article{schoch2020ncbi,
  title={NCBI Taxonomy: a comprehensive update on curation, resources and tools},
  author={Schoch, Conrad L and Ciufo, Stacy and Domrachev, Mikhail and Hotton, Carol L and Kannan, Sivakumar and Khovanskaya, Rogneda and Leipe, Detlef and Mcveigh, Richard and O’Neill, Kathleen and Robbertse, Barbara and others},
  journal={Database},
  volume={2020},
  pages={baaa062},
  year={2020},
  publisher={Oxford University Press}
}

@incollection{leaman2008banner,
  title={BANNER: an executable survey of advances in biomedical named entity recognition},
  author={Leaman, Robert and Gonzalez, Graciela},
  booktitle={Biocomputing},
  pages={652--663},
  year={2008},
  publisher={World Scientific}
}


@inproceedings{mcclosky2008self,
  title={Self-training for biomedical parsing},
  author={McClosky, David and Charniak, Eugene},
  booktitle={Proceedings of ACL-08},
  pages={101--104},
  year={2008}
}

@article{miranda2023,
    author = {Miranda-Escalada, Antonio and Mehryary, Farrokh and Luoma, Jouni and Estrada-Zavala, Darryl and Gasco, Luis and Pyysalo, Sampo and Valencia, Alfonso and Krallinger, Martin},
    title = "{Overview of DrugProt task at BioCreative VII: data and methods for large-scale text mining and knowledge graph generation of heterogenous chemical–protein relations}",
    journal = {Database},
    volume = {2023},
    pages = {baad080},
    year = {2023},
}


@article{franceschini2012string,
  title={STRING v9. 1: protein-protein interaction networks, with increased coverage and integration},
  author={Franceschini, Andrea and Szklarczyk, Damian and Frankild, Sune and Kuhn, Michael and Simonovic, Milan and Roth, Alexander and Lin, Jianyi and Minguez, Pablo and Bork, Peer and Von Mering, Christian and others},
  journal={Nucleic acids research},
  shortjournal={Nucleic Acids Res.},
  volume={41},
  number={D1},
  pages={D808--D815},
  year={2012},
  publisher={Oxford University Press}
}

@article{comeau2019pmc,
title={PMC text mining subset in BioC: about three million full-text articles and growing},
author={Comeau, Donald and Wei, Chih and Islamaj Do{\u{g}}an, Rezarta and Lu, Zhiyong},
journal={Bioinformatics},
volume={35},
number={18},
pages={3533--3535},
year={2019},
publisher={Oxford University Press}
}

@article{luoma2023s1000,
  title={S1000: A better taxonomic name corpus for biomedical information extraction},
  author={Luoma, Jouni and Nastou, Katerina and Ohta, Tomoko and Toivonen, Harttu and Pafilis, Evangelos and Jensen, Lars Juhl and Pyysalo, Sampo},
  journal={Bioinformatics},
  volume={39},
  number={6},
  pages={btad369},
  year={2023},
  publisher={Oxford University Press}
}

 @article{wang2023gpt,
  title={Gpt-ner: Named entity recognition via large language models},
  author={Wang, Shuhe and Sun, Xiaofei and Li, Xiaoya and Ouyang, Rongbin and Wu, Fei and Zhang, Tianwei and Li, Jiwei and Wang, Guoyin},
  journal={arXiv},
  year={2023}
}
@article{xie2023empirical,
  title={Empirical study of zero-shot ner with chatgpt},
  author={Xie, Tingyu and Li, Qi and Zhang, Jian and Zhang, Yan and Liu, Zuozhu and Wang, Hongwei},
  journal={arXiv},
  year={2023}
}
@inproceedings{goel2023llms,
  title={Llms accelerate annotation for medical information extraction},
  author={Goel, Akshay and Gueta, Almog and Gilon, Omry and Liu, Chang and Erell, Sofia and Nguyen, Lan Huong and Hao, Xiaohong and Jaber, Bolous and Reddy, Shashir and Kartha, Rupesh and others},
  booktitle={Machine Learning for Health (ML4H)},
  pages={82--100},
  year={2023},
  organization={PMLR}
}
